# Supplementary material for: Composition and RNA binding specificity of metazoan RNase MRP
Source: Nucleic Acids Res. 2025 Aug 27;53(16):gkaf829. doi: 10.1093/nar/gkaf829 (PMC12390755; doi:10.1093/nar/gkaf829)
Supplement: gkaf829_Supplemental_Files [file gkaf829_supplemental_files.zip]

Archive with 3 entries (3 files):
- Liu_SupplMaterial.pdf
- SupplementaryTableS1.xlsx
- SupplementaryTableS2.xlsx
