# Supplementary material for: Composition and RNA binding specificity of metazoan RNase MRP
Source: Nucleic Acids Res. 2025 Aug 27;53(16):gkaf829. doi: 10.1093/nar/gkaf829 (PMC12390755; doi:10.1093/nar/gkaf829)
Supplement: gkaf829_Supplemental_Files [file gkaf829_supplemental_files.zip › SupplementaryTableS1.xlsx]

## Sheet: RNase MRP iCLIP peaks
Supplementary Table S1A. RNase MRP iCLIP peaks in mESCs.
gene_name	entrez_ID	ensembl_ID	gene_type	geneChr	geneStart	geneEnd	strand	# reps	tags per peak	pureClip_score
Gm27396	115487633	ENSMUSG00000088333.2	snRNA	chr1	3801048	3801051	-	3	8	1.13122
Gm26293	-	ENSMUSG00000077358.1	snoRNA	chr1	59692514	59692517	+	4	10	0.383773
Snord82	80828	ENSMUSG00000064823.1	snoRNA	chr1	86356328	86356331	-	2	5	2.29127
Ptma	19231	ENSMUSG00000026238.14	protein_coding	chr1	86526717	86526720	+	4	60	69.2484
Gm17916	100416102	ENSMUSG00000100515.6	transcribed_processed_pseudogene	chr1	115632444	115632447	-	3	16	11.0733
Gm25911	-	ENSMUSG00000088246.1	miRNA	chr1	167340403	167340406	-	4	149	4.6328
Gm38194	-	ENSMUSG00000102307.1	TEC	chr1	195320740	195320743	-	4	24	34.2754
tRNA-Ser-TCA	-	tRNA-Ser-TCA	tRNA	chr10	63429507	63429510	-	2	9	6.69767
Gm7540	665206	ENSMUSG00000112114.1	processed_pseudogene	chr10	65397523	65397526	+	4	28	38.1173
Gm25296	-	ENSMUSG00000064500.1	snoRNA	chr11	48800862	48800865	+	2	10	8.55439
tRNA-Ile-ATT.22	-	tRNA-Ile-ATT.22	tRNA	chr11	69036993	69036996	+	4	18	24.7525
LSU-rRNA_Hsa.345	-	LSU-rRNA_Hsa.345	rRNA	chr11	109011986	109011989	-	4	21920	708.396
9930022D16Rik	320509	ENSMUSG00000045065.7	protein_coding	chr11	109414506	109414509	-	4	20	35.5433
Arid4b	94246	ENSMUSG00000039219.18	protein_coding	chr13	14065944	14065947	+	4	22	11.8914
H1f5	56702	ENSMUSG00000058773.2	protein_coding	chr13	21780626	21780629	-	4	35	8.16929
Hist1h4n	319161	ENSMUSG00000069305.3	protein_coding	chr13	21832198	21832201	-	4	45	91.6891
H4c9	319158	ENSMUSG00000060639.5	protein_coding	chr13	22041363	22041366	-	2	7	2.44921
tRNA-Ala-GCG.154	-	tRNA-Ala-GCG.154	tRNA	chr13	23438711	23438714	-	2	5	2.70772
H1f3	14957	ENSMUSG00000052565.7	protein_coding	chr13	23555322	23555325	+	4	22	7.35089
H4c4	319156	ENSMUSG00000061482.7	protein_coding	chr13	23581565	23581568	+	4	36	22.0371
Rps23	66475	ENSMUSG00000049517.8	protein_coding	chr13	90923161	90923164	+	4	18	8.5457
LSU-rRNA_Hsa.406	-	LSU-rRNA_Hsa.406	rRNA	chr14	104715832	104715835	-	4	25	16.5085
Pabpc1	18458	ENSMUSG00000022283.15	protein_coding	chr15	36595831	36595834	-	4	14	4.64686
Pabpc1	18458	ENSMUSG00000022283.15	protein_coding	chr15	36608814	36608817	-	4	63	4.48926
Rpl8	26961	ENSMUSG00000003970.9	protein_coding	chr15	76904081	76904084	+	4	45	43.2539
Gm24011	-	ENSMUSG00000088357.1	misc_RNA	chr15	86125298	86125301	+	3	26	38.6414
Tuba1c	22146	ENSMUSG00000043091.9	protein_coding	chr15	99034564	99034567	+	4	22	24.6943
Gm23935	-	ENSMUSG00000076258.1	miRNA	chr16	11144093	11144096	+	4	17697	16.882
Snord66	100217430	ENSMUSG00000077239.1	snoRNA	chr16	20684236	20684239	+	3	8	5.99601
Gm4600	100043709	ENSMUSG00000116529.1	processed_pseudogene	chr16	37697369	37697372	-	3	22	38.0097
Rpl10a	19896	ENSMUSG00000037805.15	protein_coding	chr17	28328580	28328583	+	4	33	25.7997
Esp15	668200	ENSMUSG00000095104.2	protein_coding	chr17	39644807	39644810	+	3	10	16.7805
CT010467.1	-	ENSMUSG00000106106.3	rRNA	chr17	39844903	39844908	+	4	19948	14.8519
Gm22680	-	ENSMUSG00000065782.1	snoRNA	chr19	8725337	8725340	+	4	26	9.18578
Eef1a1-ps1	235503	ENSMUSG00000117822.1	processed_pseudogene	chr19	17927300	17927303	+	3	18	16.699
Gm13456	666531	ENSMUSG00000082536.1	processed_pseudogene	chr2	40555682	40555685	+	3	9	6.70341
LSU-rRNA_Hsa.48	-	LSU-rRNA_Hsa.48	rRNA	chr2	73012767	73012770	-	3	11	5.01958
LSU-rRNA_Hsa.50	-	LSU-rRNA_Hsa.50	rRNA	chr2	73867950	73867953	+	4	73	27.2072
1110051M20Rik	228356	ENSMUSG00000040591.18	protein_coding	chr2	91285717	91285720	-	4	13	1.23538
1110051M20Rik	228356	ENSMUSG00000040591.18	protein_coding	chr2	91285722	91285725	-	2	12	1.53345
Gm10801	-	ENSMUSG00000075015.3	protein_coding	chr2	98662891	98662894	-	3	25	26.4033
Dsn1	66934	ENSMUSG00000027635.15	protein_coding	chr2	157005626	157005629	-	4	11	16.9259
Gm8797	667759	ENSMUSG00000103034.1	protein_coding	chr3	5748795	5748798	+	3	10	19.7398
Sox2	20674	ENSMUSG00000074637.7	protein_coding	chr3	34651654	34651657	+	4	15	6.51733
LSU-rRNA_Hsa.75	-	LSU-rRNA_Hsa.75	rRNA	chr3	37481713	37481716	+	4	180	317.509
Terc	21748	ENSMUSG00000118406.1	lincRNA	chr3	96414833	96414836	-	4	128	154.751
tRNA-His-CAY_.9	-	tRNA-His-CAY_.9	tRNA	chr3	96464006	96464009	-	4	10	1.97118
Tpm2	22004	ENSMUSG00000028464.16	protein_coding	chr4	43522340	43522343	-	3	14	28.0818
Tln1	21894	ENSMUSG00000028465.16	protein_coding	chr4	43549338	43549341	-	3	9	7.45741
Gm12481	100503839	ENSMUSG00000043770.10	processed_pseudogene	chr4	43664518	43664521	-	4	21	34.9365
Gm23257	-	ENSMUSG00000088947.1	rRNA	chr4	43693668	43693671	-	4	43	75.5273
Spaar	71406	ENSMUSG00000028475.9	protein_coding	chr4	43728797	43728800	-	3	11	13.7488
Spaar	71406	ENSMUSG00000028475.9	protein_coding	chr4	43748256	43748259	-	3	11	22.797
Olfr269-ps1	257810	ENSMUSG00000083417.1	unprocessed_pseudogene	chr4	43761816	43761819	-	4	39	58.9183
Olfr29-ps1	29848	ENSMUSG00000111338.1	polymorphic_pseudogene	chr4	43777455	43777458	-	4	55	109.014
Ftl2-ps	14337	ENSMUSG00000082062.1	processed_pseudogene	chr4	125504076	125504079	+	4	39	60.2458
Rpl22	19934	ENSMUSG00000028936.15	protein_coding	chr4	152325859	152325862	+	4	13	0.310277
Gm43564	-	ENSMUSG00000106225.1	processed_pseudogene	chr5	85939325	85939328	-	4	21	27.4186
Gm6450	623798	ENSMUSG00000106930.1	processed_pseudogene	chr5	92988904	92988907	+	2	9	11.5115
Gm3511	100041786	ENSMUSG00000105031.1	processed_pseudogene	chr5	113767097	113767100	+	3	23	37.7401
tRNA-Ala-GCG.57	-	tRNA-Ala-GCG.57	tRNA	chr5	125409465	125409468	+	4	17	23.3878
SSU-rRNA_Hsa.16	-	SSU-rRNA_Hsa.16	rRNA	chr6	3200970	3200973	+	4	52	4.75282
SSU-rRNA_Hsa.16	-	SSU-rRNA_Hsa.16	rRNA	chr6	3201449	3201456	+	4	30827	708.396
LSU-rRNA_Hsa.180	-	LSU-rRNA_Hsa.180	rRNA	chr6	109733972	109733975	-	4	36	55.2294
Gm43931	-	ENSMUSG00000108200.1	TEC	chr6	145946287	145946290	-	4	46	38.7983
Rps5	20103	ENSMUSG00000012848.15	protein_coding	chr7	12922315	12922318	+	4	24	34.7733
Rps16	20055	ENSMUSG00000037563.15	protein_coding	chr7	28350746	28350752	+	4	81	21.1273
Snord34	27210	ENSMUSG00000065878.1	snoRNA	chr7	45126668	45126671	-	3	13	12.6326
LSU-rRNA_Hsa.196	-	LSU-rRNA_Hsa.196	rRNA	chr7	48137591	48137594	-	4	19	30.384
Snord107	-	ENSMUSG00000089375.1	snoRNA	chr7	59980940	59980943	-	2	5	2.29127
Uba52	22186	ENSMUSG00000090137.8	protein_coding	chr8	70510367	70510371	-	4	41	15.324
Gm24299	-	ENSMUSG00000088929.1	snoRNA	chr9	15314072	15314075	+	3	11	10.3917
Rpl4	67891	ENSMUSG00000032399.8	protein_coding	chr9	64173372	64173377	+	4	164	80.4419
Dpp8	74388	ENSMUSG00000032393.15	protein_coding	chr9	65058273	65058276	+	3	10	16.7649
Gm25313	115487325	ENSMUSG00000095738.1	snRNA	chr9	65196632	65196635	-	4	8	5.76994
Eef1a1	13627	ENSMUSG00000037742.14	protein_coding	chr9	78479749	78479752	-	3	19	2.24558
Eef1a1	13627	ENSMUSG00000037742.14	protein_coding	chr9	78480326	78480329	-	3	13	9.62315
mt-Ti	-	ENSMUSG00000064342.1	Mt_tRNA	chrM	3713	3716	+	4	30	20.9056
mt-Tw	-	ENSMUSG00000064346.1	Mt_tRNA	chrM	4754	4757	+	4	80	21.2795
mt-Co1	-	ENSMUSG00000064351.1	protein_coding	chrM	5630	5633	+	4	188	5.56553
mt-Nd5	-	ENSMUSG00000064367.1	protein_coding	chrM	12262	12265	-	4	51	3.52058
mt-Nd5	-	ENSMUSG00000064367.1	protein_coding	chrM	12836	12839	+	4	119	62.3256
Xiap	11798	ENSMUSG00000025860.15	protein_coding	chrX	42105745	42105748	+	2	10	0.693806
Pnck	93843	ENSMUSG00000002012.13	protein_coding	chrX	73659283	73659286	-	4	24	30.8014
Gm47283	-	ENSMUSG00000096768.8	lincRNA	chrY	90809234	90809237	+	2	11	0.225143
Gm21742	-	ENSMUSG00000099871.1	unprocessed_pseudogene	chrY	90826793	90826796	-	2	7	0.00649248

## Sheet: RNase P iCLIP peaks
Supplementary Table S1B. RNase P iCLIP peaks in mESCs.
gene_name	entrez_ID	ensembl_ID	gene_type	geneChr	geneStart	geneEnd	strand	# reps	tags per peak	pureClip_score
Eya1	14048	ENSMUSG00000025932.14	protein_coding	chr1	14432899	14432902	-	3	15	26.9128
Gm18033	100416315	ENSMUSG00000101235.1	processed_pseudogene	chr1	29116991	29116994	-	4	51	0.0280915
Spats2l	67198	ENSMUSG00000038305.15	protein_coding	chr1	57807490	57807493	+	4	179	178.058
Gm26457	115487641	ENSMUSG00000064612.2	snoRNA	chr1	63178677	63178680	+	4	28	26.3545
Zdbf2	73884	ENSMUSG00000027520.16	protein_coding	chr1	63289328	63289331	+	3	14	3.93695
tRNA-Ala-GCA.19	-	tRNA-Ala-GCA.19	tRNA	chr1	70458353	70458356	+	4	101	97.0624
Gm24497	115487688	ENSMUSG00000093956.1	snRNA	chr1	72244340	72244343	+	4	14	0.682077
tRNA-Gly-GGY	-	tRNA-Gly-GGY	tRNA	chr1	74816790	74816793	-	4	94	148.89
Gm6244	621614	ENSMUSG00000101896.1	processed_pseudogene	chr1	83214035	83214038	+	4	150	161.614
Snora75	100303740	ENSMUSG00000064837.1	snoRNA	chr1	86351261	86351264	-	4	298	127.421
Gm25395	115485773	ENSMUSG00000087968.1	scaRNA	chr1	87777065	87777068	+	4	81	6.24627
Sh3bp4	98402	ENSMUSG00000036206.12	protein_coding	chr1	89070604	89070607	-	4	33	45.7667
Gm28801	-	ENSMUSG00000100088.1	processed_pseudogene	chr1	101268252	101268255	-	4	15	26.4785
Gm28801	-	ENSMUSG00000100088.1	processed_pseudogene	chr1	101283421	101283424	+	3	23	35.4454
Gm22710	-	ENSMUSG00000080542.1	snRNA	chr1	118459222	118459225	-	4	230	165.1
5S.44	-	5S.44	rRNA	chr1	139181558	139181561	-	4	17	29.5609
Gm50452	-	ENSMUSG00000065160.1	snoRNA	chr1	161037357	161037360	+	2	9	10.0553
Gm25789	-	ENSMUSG00000065228.1	snoRNA	chr1	161038308	161038311	+	4	20	7.43795
Gm37049	-	ENSMUSG00000103102.1	TEC	chr1	163106800	163106803	+	3	11	9.23955
tRNA-Pro-CCY.2	-	tRNA-Pro-CCY.2	tRNA	chr1	165641689	165641692	+	2	15	24.2889
tRNA-Gly-GGA.10	-	tRNA-Gly-GGA.10	tRNA	chr1	171102748	171102751	+	4	13	6.67386
tRNA-Val-GTG	-	tRNA-Val-GTG	tRNA	chr1	171111461	171111464	+	4	38	55.555
tRNA-Val-GTG	-	tRNA-Val-GTG	tRNA	chr1	171111499	171111502	+	4	21	36.5412
Lin9	72568	ENSMUSG00000058729.13	protein_coding	chr1	180635061	180635064	+	4	24	12.2458
Myct1	68632	ENSMUSG00000046916.9	protein_coding	chr10	5604928	5604931	-	4	26	37.7759
Gm10824	100038582	ENSMUSG00000112397.1	antisense	chr10	22811193	22811196	-	4	17	14.7592
Snora33	100529074	ENSMUSG00000070063.1	snoRNA	chr10	23785411	23785414	-	4	52	34.7801
Rnu3a	19850	ENSMUSG00000106147.1	snoRNA	chr10	40258601	40258604	+	4	2267	624.061
Gm48128	-	ENSMUSG00000111551.1	processed_pseudogene	chr10	49861245	49861248	-	4	29	46.616
Man1a	17155	ENSMUSG00000003746.16	protein_coding	chr10	53954259	53954262	+	4	22	24.7297
tRNA-Ser-TCA	-	tRNA-Ser-TCA	tRNA	chr10	63429490	63429493	-	4	32	48.6505
tRNA-Phe-TTY.28	-	tRNA-Phe-TTY.28	tRNA	chr10	80248999	80249002	-	3	14	26.1933
Snord59a	115487514	ENSMUSG00000064778.1	snoRNA	chr10	128084142	128084145	+	4	19	16.8362
Egfr	13649	ENSMUSG00000020122.16	protein_coding	chr11	16889526	16889529	-	4	53	64.8426
Gm22127	115487844	ENSMUSG00000065173.1	snRNA	chr11	36722880	36722883	+	2	11	2.9741
Gm12175	-	ENSMUSG00000082818.1	processed_pseudogene	chr11	46994471	46994474	-	3	14	13.8962
tRNA-Val-GTG.13	-	tRNA-Val-GTG.13	tRNA	chr11	48818560	48818563	+	4	85	149.909
tRNA-Ala-GCG.138	-	tRNA-Ala-GCG.138	tRNA	chr11	48834464	48834467	-	4	81	96.8299
tRNA-Thr-ACA.9	-	tRNA-Thr-ACA.9	tRNA	chr11	48853616	48853619	+	4	161	200.125
tRNA-Val-GTY.10	-	tRNA-Val-GTY.10	tRNA	chr11	48856631	48856634	+	4	96	147.228
tRNA-Val-GTY.10	-	tRNA-Val-GTY.10	tRNA	chr11	48856655	48856658	+	4	76	75.6628
tRNA-Val-GTY.10	-	tRNA-Val-GTY.10	tRNA	chr11	48856693	48856696	+	4	55	100.57
tRNA-Leu-CTY.4	-	tRNA-Leu-CTY.4	tRNA	chr11	48856988	48856991	-	4	15	15.4802
tRNA-Leu-CTY.4	-	tRNA-Leu-CTY.4	tRNA	chr11	48857017	48857020	-	4	26	10.1664
tRNA-Glu-GAG_.27	-	tRNA-Glu-GAG_.27	tRNA	chr11	58302228	58302231	-	4	191	139.073
Snord49b	100217426	ENSMUSG00000064437.1	snoRNA	chr11	62603070	62603073	+	3	9	7.47529
tRNA-Ser-TCY.7	-	tRNA-Ser-TCY.7	tRNA	chr11	69037501	69037504	+	4	21	1.1866
tRNA-Ser-TCY.7	-	tRNA-Ser-TCY.7	tRNA	chr11	69037542	69037545	+	4	107	177.431
tRNA-Thr-ACY.9	-	tRNA-Thr-ACY.9	tRNA	chr11	69037878	69037881	+	4	145	256.929
tRNA-Thr-ACY.9	-	tRNA-Thr-ACY.9	tRNA	chr11	69037910	69037913	+	4	125	202.057
tRNA-Pro-CCG.3	-	tRNA-Pro-CCG.3	tRNA	chr11	69040392	69040395	+	4	59	103.336
tRNA-Pro-CCG.3	-	tRNA-Pro-CCG.3	tRNA	chr11	69040417	69040420	+	4	42	3.47721
tRNA-Pro-CCG.3	-	tRNA-Pro-CCG.3	tRNA	chr11	69040440	69040443	+	3	20	14.5513
tRNA-Trp-TGG.9	-	tRNA-Trp-TGG.9	tRNA	chr11	69041860	69041863	+	3	20	30.8428
tRNA-Trp-TGG.9	-	tRNA-Trp-TGG.9	tRNA	chr11	69041881	69041884	+	4	46	88.9874
tRNA-Thr-ACY.10	-	tRNA-Thr-ACY.10	tRNA	chr11	69062758	69062761	-	4	35	50.6541
tRNA-Thr-ACY.10	-	tRNA-Thr-ACY.10	tRNA	chr11	69062790	69062793	-	4	117	189.752
Snord118	100216530	ENSMUSG00000064899.1	snoRNA	chr11	69073459	69073462	+	4	1576	708.396
tRNA-Thr-ACY.11	-	tRNA-Thr-ACY.11	tRNA	chr11	69110490	69110493	+	3	19	16.6979
tRNA-Lys-AAA.10	-	tRNA-Lys-AAA.10	tRNA	chr11	69125213	69125216	-	4	29	14.7031
tRNA-Lys-AAA.10	-	tRNA-Lys-AAA.10	tRNA	chr11	69125228	69125231	-	4	19	8.50155
Gm24029	-	ENSMUSG00000065862.1	snoRNA	chr11	69667932	69667935	-	4	671	305.565
Snord91a	100217469	ENSMUSG00000077493.1	snoRNA	chr11	74905428	74905431	+	3	17	16.727
tRNA-Thr-ACG	-	tRNA-Thr-ACG	tRNA	chr11	79704657	79704660	+	4	189	316.816
tRNA-Thr-ACG	-	tRNA-Thr-ACG	tRNA	chr11	79704705	79704708	+	4	248	372.592
Gm23137	115487935	ENSMUSG00000088184.1	snRNA	chr11	87444540	87444543	-	3	12	21.541
Gm11517	629750	ENSMUSG00000081249.3	processed_pseudogene	chr11	96807196	96807199	+	4	17	15.3505
tRNA-Cys-TGY.80	-	tRNA-Cys-TGY.80	tRNA	chr11	97797127	97797130	+	4	13	19.1434
tRNA-Cys-TGY.81	-	tRNA-Cys-TGY.81	tRNA	chr11	97798941	97798944	-	3	23	49.4094
tRNA-Cys-TGY.82	-	tRNA-Cys-TGY.82	tRNA	chr11	97988260	97988263	-	4	25	52.7199
Gm23451	-	ENSMUSG00000065262.1	snoRNA	chr11	99017118	99017121	-	3	21	19.178
Twist1	22160	ENSMUSG00000035799.6	protein_coding	chr12	33964289	33964292	+	4	19	0.0765194
Mir5099	100628578	ENSMUSG00000092998.1	miRNA	chr12	36816285	36816288	+	2	12	5.00169
Gm7481	665077	ENSMUSG00000098219.1	processed_pseudogene	chr12	49910475	49910478	-	3	10	2.08656
Gm22220	115488081	ENSMUSG00000064605.3	snRNA	chr12	54239242	54239245	+	3	15	12.8446
tRNA-Lys-AAG.131	-	tRNA-Lys-AAG.131	tRNA	chr12	70969172	70969175	-	4	49	25.4559
Max	17187	ENSMUSG00000059436.13	protein_coding	chr12	76937833	76937836	-	3	12	16.8319
Scarna3b	100217447	ENSMUSG00000088158.1	scaRNA	chr12	80391751	80391754	-	2	9	7.97899
AF357425	449562	ENSMUSG00000088294.1	snoRNA	chr12	109636011	109636014	+	2	5	2.85705
Rian	75745	ENSMUSG00000097451.11	processed_transcript	chr12	109650667	109650670	+	3	22	9.74885
AF357428	115488057	ENSMUSG00000065749.1	snoRNA	chr12	109679944	109679947	+	3	22	36.2454
AF357341	115488055	ENSMUSG00000065022.1	snoRNA	chr12	109681518	109681521	+	3	16	23.5423
tRNA-Ile-ATT.26	-	tRNA-Ile-ATT.26	tRNA	chr12	110845395	110845398	+	3	24	44.4246
Gm16505	100039182	ENSMUSG00000096107.2	transcribed_unprocessed_pseudogene	chr13	3358202	3358205	+	3	44	61.802
tRNA-Glu-GAG_.30	-	tRNA-Glu-GAG_.30	tRNA	chr13	21160836	21160839	-	4	100	77.635
tRNA-Met_.35	-	tRNA-Met_.35	tRNA	chr13	21167628	21167631	+	3	11	16.0235
tRNA-Met_.35	-	tRNA-Met_.35	tRNA	chr13	21167660	21167663	+	3	9	11.1293
tRNA-Gln-CAG.21	-	tRNA-Gln-CAG.21	tRNA	chr13	21172369	21172372	+	4	23	21.4485
tRNA-Leu-TTG.16	-	tRNA-Leu-TTG.16	tRNA	chr13	21172882	21172885	-	4	89	2.06889
tRNA-Arg-CGG.2	-	tRNA-Arg-CGG.2	tRNA	chr13	21215521	21215524	-	4	142	204.643
tRNA-Ala-GCY_.2009	-	tRNA-Ala-GCY_.2009	tRNA	chr13	21222582	21222585	+	4	76	119.975
tRNA-Ala-GCY_.2009	-	tRNA-Ala-GCY_.2009	tRNA	chr13	21222609	21222612	+	4	47	66.0955
tRNA-Ala-GCY_.2009	-	tRNA-Ala-GCY_.2009	tRNA	chr13	21222620	21222623	+	4	112	124.352
tRNA-Ala-GCY_.2010	-	tRNA-Ala-GCY_.2010	tRNA	chr13	21234079	21234082	+	4	65	91.7018
tRNA-Thr-ACY_.9	-	tRNA-Thr-ACY_.9	tRNA	chr13	21249208	21249211	-	4	22	30.4285
tRNA-Thr-ACY_.9	-	tRNA-Thr-ACY_.9	tRNA	chr13	21249240	21249243	-	4	27	39.1199
tRNA-Ala-GCG.153	-	tRNA-Ala-GCG.153	tRNA	chr13	21254254	21254257	+	4	66	116.342
tRNA-Thr-ACG_.15	-	tRNA-Thr-ACG_.15	tRNA	chr13	21264637	21264640	+	4	25	11.4993
tRNA-Arg-CGA	-	tRNA-Arg-CGA	tRNA	chr13	21279752	21279755	+	3	16	28.0266
tRNA-Thr-ACY_.10	-	tRNA-Thr-ACY_.10	tRNA	chr13	21322820	21322823	+	4	30	33.5827
tRNA-Thr-ACY_.10	-	tRNA-Thr-ACY_.10	tRNA	chr13	21322846	21322849	+	4	53	11.7446
Nkapl	66707	ENSMUSG00000059395.4	protein_coding	chr13	21468952	21468955	+	3	14	21.374
tRNA-Met-i.9	-	tRNA-Met-i.9	tRNA	chr13	21711026	21711029	+	4	81	20.4833
tRNA-Ile-ATT.27	-	tRNA-Ile-ATT.27	tRNA	chr13	21855366	21855369	-	4	40	61.2499
tRNA-Thr-ACY_.11	-	tRNA-Thr-ACY_.11	tRNA	chr13	21856028	21856031	+	4	38	11.3971
tRNA-Thr-ACY_.11	-	tRNA-Thr-ACY_.11	tRNA	chr13	21856046	21856049	+	4	147	238.678
tRNA-Phe-TTY.36	-	tRNA-Phe-TTY.36	tRNA	chr13	21882920	21882923	-	4	29	43.9895
tRNA-Phe-TTY.36	-	tRNA-Phe-TTY.36	tRNA	chr13	21882958	21882961	-	3	19	2.1967
tRNA-Asp-GAY.30	-	tRNA-Asp-GAY.30	tRNA	chr13	21911347	21911350	+	4	28	18.8891
tRNA-Ser-TCY.8	-	tRNA-Ser-TCY.8	tRNA	chr13	21919239	21919242	+	4	84	183.624
tRNA-Ser-TCY.8	-	tRNA-Ser-TCY.8	tRNA	chr13	21919280	21919283	+	4	69	152.841
Gm44456	108168122	ENSMUSG00000105839.1	miRNA	chr13	21924949	21924952	-	4	28	39.5091
Gm44456	108168122	ENSMUSG00000105839.1	miRNA	chr13	21924990	21924993	-	4	87	176.545
tRNA-Ser-TCY.9	-	tRNA-Ser-TCY.9	tRNA	chr13	21927881	21927884	+	4	107	204.065
tRNA-Ser-TCY.9	-	tRNA-Ser-TCY.9	tRNA	chr13	21927922	21927925	+	4	148	229.89
tRNA-Gln-CAG.23	-	tRNA-Gln-CAG.23	tRNA	chr13	21934016	21934019	-	4	24	13.6779
tRNA-Ser-TCY.10	-	tRNA-Ser-TCY.10	tRNA	chr13	21937108	21937111	-	4	9	12.1819
tRNA-Asp-GAY.32	-	tRNA-Asp-GAY.32	tRNA	chr13	21940354	21940357	-	4	138	145.99
tRNA-Ser-TCY.11	-	tRNA-Ser-TCY.11	tRNA	chr13	21940928	21940931	-	4	60	120.1
tRNA-Ser-TCY.11	-	tRNA-Ser-TCY.11	tRNA	chr13	21940969	21940972	-	4	99	187.892
tRNA-Gln-CAG.24	-	tRNA-Gln-CAG.24	tRNA	chr13	21996636	21996639	-	4	29	3.97669
tRNA-Val-GTY.11	-	tRNA-Val-GTY.11	tRNA	chr13	22015863	22015866	-	4	249	274.572
tRNA-Arg-CGY_.18	-	tRNA-Arg-CGY_.18	tRNA	chr13	22021158	22021161	-	4	59	132.032
tRNA-Ser-TCG.4	-	tRNA-Ser-TCG.4	tRNA	chr13	22022433	22022436	-	3	26	46.1539
tRNA-Ile-ATT.29	-	tRNA-Ile-ATT.29	tRNA	chr13	22029248	22029251	+	4	67	124.586
tRNA-Ile-ATT.29	-	tRNA-Ile-ATT.29	tRNA	chr13	22029280	22029283	+	4	53	111.743
tRNA-Thr-ACY_.12	-	tRNA-Thr-ACY_.12	tRNA	chr13	22030146	22030149	-	4	23	38.4738
tRNA-Ala-GCY.6	-	tRNA-Ala-GCY.6	tRNA	chr13	23285641	23285644	+	4	25	33.8265
tRNA-Val-GTY.13	-	tRNA-Val-GTY.13	tRNA	chr13	23298778	23298781	+	4	106	101.291
tRNA-Ala-GCY.7	-	tRNA-Ala-GCY.7	tRNA	chr13	23299096	23299099	+	4	17	24.4357
tRNA-Val-GTG.17	-	tRNA-Val-GTG.17	tRNA	chr13	23300178	23300181	+	4	93	99.1055
tRNA-Val-GTG.18	-	tRNA-Val-GTG.18	tRNA	chr13	23307627	23307630	+	4	235	348.596
tRNA-Ile-ATT.30	-	tRNA-Ile-ATT.30	tRNA	chr13	23309066	23309069	-	3	10	7.90055
tRNA-Ile-ATT.30	-	tRNA-Ile-ATT.30	tRNA	chr13	23309098	23309101	-	3	24	37.9439
tRNA-Ala-GCY.9	-	tRNA-Ala-GCY.9	tRNA	chr13	23400830	23400833	-	4	19	3.82983
tRNA-Ala-GCY.10	-	tRNA-Ala-GCY.10	tRNA	chr13	23412955	23412958	-	3	10	10.3259
tRNA-Tyr-TAC.16	-	tRNA-Tyr-TAC.16	tRNA	chr13	23433004	23433007	-	2	9	14.1887
tRNA-Ile-ATT.33	-	tRNA-Ile-ATT.33	tRNA	chr13	23438123	23438126	-	4	76	170.967
tRNA-Ile-ATT.33	-	tRNA-Ile-ATT.33	tRNA	chr13	23438155	23438158	-	4	74	155.489
tRNA-Val-GTG.20	-	tRNA-Val-GTG.20	tRNA	chr13	23446156	23446159	-	4	54	104.036
tRNA-Val-GTG.20	-	tRNA-Val-GTG.20	tRNA	chr13	23446194	23446197	-	4	79	140.07
tRNA-Thr-ACY_.13	-	tRNA-Thr-ACY_.13	tRNA	chr13	23450647	23450650	+	4	89	195.608
tRNA-Leu-CTG.14	-	tRNA-Leu-CTG.14	tRNA	chr13	23453446	23453449	-	3	19	1.08498
tRNA-Leu-CTG.14	-	tRNA-Leu-CTG.14	tRNA	chr13	23453463	23453466	-	4	31	4.8594
tRNA-Leu-CTG.14	-	tRNA-Leu-CTG.14	tRNA	chr13	23453476	23453479	-	4	55	50.4784
tRNA-Glu-GAG_.32	-	tRNA-Glu-GAG_.32	tRNA	chr13	23463552	23463555	+	4	23	1.1965
tRNA-Arg-CGY_.20	-	tRNA-Arg-CGY_.20	tRNA	chr13	23500557	23500560	-	2	12	0.0222226
tRNA-Ser-TCY.12	-	tRNA-Ser-TCY.12	tRNA	chr13	23500971	23500974	-	4	60	135.444
tRNA-Arg-CGA.2	-	tRNA-Arg-CGA.2	tRNA	chr13	23503994	23503997	-	3	15	24.6262
tRNA-Arg-CGA.2	-	tRNA-Arg-CGA.2	tRNA	chr13	23504026	23504029	-	3	28	64.3381
tRNA-Ser-TCA_.3	-	tRNA-Ser-TCA_.3	tRNA	chr13	23518170	23518173	+	4	67	143.124
tRNA-Ser-TCA_.3	-	tRNA-Ser-TCA_.3	tRNA	chr13	23518211	23518214	+	4	30	47.6032
tRNA-Gln-CAA.12	-	tRNA-Gln-CAA.12	tRNA	chr13	23519631	23519634	+	4	108	136.777
Pcsk1	18548	ENSMUSG00000021587.5	protein_coding	chr13	75003870	75003873	+	4	12	23.0318
Arhgef28	110596	ENSMUSG00000021662.11	protein_coding	chr13	98132571	98132574	-	2	10	10.4867
Erc2	238988	ENSMUSG00000040640.11	protein_coding	chr14	28029284	28029287	+	4	20	13.3434
Tkt	21881	ENSMUSG00000021957.7	protein_coding	chr14	30555666	30555669	-	4	21	29.7296
Ccnb1ip1	239083	ENSMUSG00000071470.4	protein_coding	chr14	50807561	50807564	-	4	172989	708.396
Ccnb1ip1	239083	ENSMUSG00000071470.4	protein_coding	chr14	50807569	50807572	-	4	123006	708.396
Ccnb1ip1	239083	ENSMUSG00000071470.4	protein_coding	chr14	50807615	50807618	-	4	1206913	708.396
Ccnb1ip1	239083	ENSMUSG00000071470.4	protein_coding	chr14	50807671	50807689	-	4	753277	708.396
Osgep	66246	ENSMUSG00000006289.14	protein_coding	chr14	50908306	50908309	-	4	72	86.5792
Osgep	66246	ENSMUSG00000006289.14	protein_coding	chr14	50908957	50908960	-	4	34	52.4098
Pip4p1	219024	ENSMUSG00000035953.14	protein_coding	chr14	50930563	50930566	-	4	2258	708.396
Pip4p1	219024	ENSMUSG00000035953.14	protein_coding	chr14	50930790	50930793	-	4	230	283.882
Rnase9	328401	ENSMUSG00000052382.5	protein_coding	chr14	51038682	51038685	-	4	19	20.6384
Rnase9	328401	ENSMUSG00000052382.5	protein_coding	chr14	51044110	51044113	-	4	30	42.7705
Rnase11	497113	ENSMUSG00000059648.3	protein_coding	chr14	51051407	51051410	-	4	362	240.091
tRNA-Pro-CCY.17	-	tRNA-Pro-CCY.17	tRNA	chr14	51064828	51064831	-	2	13	18.1056
Olfr750	404319	ENSMUSG00000035932.6	protein_coding	chr14	51071316	51071319	-	4	107	120.343
Eddm3b	219026	ENSMUSG00000072575.4	protein_coding	chr14	51111465	51111468	-	4	48	69.4732
tRNA-Arg-CGY_.21	-	tRNA-Arg-CGY_.21	tRNA	chr14	54517731	54517734	+	4	86	87.1571
tRNA-Arg-CGY_.21	-	tRNA-Arg-CGY_.21	tRNA	chr14	54517752	54517755	+	4	149	227.781
Pabpn1	54196	ENSMUSG00000022194.15	protein_coding	chr14	54897580	54897583	+	4	18	2.68475
Gm49289	-	ENSMUSG00000115671.1	lincRNA	chr14	71057894	71057897	+	3	12	6.68657
Snora31	100303751	ENSMUSG00000065147.1	snoRNA	chr14	75847930	75847933	+	4	25	7.28852
tRNA-Glu-GAG_.34	-	tRNA-Glu-GAG_.34	tRNA	chr14	76152792	76152795	+	4	153	69.8667
Gm36946	-	ENSMUSG00000102164.1	TEC	chr14	89248206	89248209	+	3	8	6.20396
Gm49238	-	ENSMUSG00000115105.1	TEC	chr14	100633390	100633393	-	4	24	30.0211
Gm49239	-	ENSMUSG00000115721.1	processed_pseudogene	chr14	100807873	100807877	-	4	22	5.1295
Gm25901	115485963	ENSMUSG00000089119.1	snoRNA	chr14	109816865	109816868	+	4	42	12.8447
tRNA-Phe-TTY.39	-	tRNA-Phe-TTY.39	tRNA	chr14	118089539	118089542	-	3	14	17.5372
tRNA-Phe-TTY.39	-	tRNA-Phe-TTY.39	tRNA	chr14	118089560	118089563	-	4	34	75.6674
tRNA-Phe-TTY.39	-	tRNA-Phe-TTY.39	tRNA	chr14	118089571	118089574	-	3	17	26.0382
9430068D22Rik	77304	ENSMUSG00000115399.1	TEC	chr15	26654452	26654455	+	3	15	10.7677
LSU-rRNA_Hsa.424	-	LSU-rRNA_Hsa.424	rRNA	chr15	75873824	75873827	+	2	10	4.35154
Cbx5	12419	ENSMUSG00000009575.14	protein_coding	chr15	103192879	103192882	-	3	23	21.5293
tRNA-Thr-ACG.2	-	tRNA-Thr-ACG.2	tRNA	chr16	13437346	13437349	+	4	64	65.1561
Snora81	100217420	ENSMUSG00000087935.1	snoRNA	chr16	23110769	23110772	+	4	530	96.4766
Snora81	100217420	ENSMUSG00000087935.1	snoRNA	chr16	23110849	23110852	+	4	101	5.05201
Gm24616	-	ENSMUSG00000065208.1	snoRNA	chr16	23113114	23113117	+	4	22	18.6
Gm49664	-	ENSMUSG00000116685.1	processed_pseudogene	chr16	36575001	36575004	+	4	26	12.6038
Morc1	17450	ENSMUSG00000022652.7	protein_coding	chr16	48589347	48589350	-	4	19	0.243858
Gm24968	115488726	ENSMUSG00000096043.1	snRNA	chr16	71174928	71174931	-	4	24	31.5577
Gm7860	665947	ENSMUSG00000082535.1	processed_pseudogene	chr16	91534666	91534669	+	4	85	2.53438
tRNA-Pro-CCG.4	-	tRNA-Pro-CCG.4	tRNA	chr17	23540970	23540973	+	4	36	71.1925
tRNA-Lys-AAG.169	-	tRNA-Lys-AAG.169	tRNA	chr17	23547377	23547380	+	3	14	9.61263
tRNA-Arg-CGG.3	-	tRNA-Arg-CGG.3	tRNA	chr17	23550326	23550329	-	4	139	109.199
Mettl26	68347	ENSMUSG00000025731.16	protein_coding	chr17	25875117	25875120	+	4	14	1.24526
Zbtb12	193736	ENSMUSG00000049823.9	protein_coding	chr17	34889846	34889849	+	3	15	3.79548
Vegfa	22339	ENSMUSG00000023951.18	protein_coding	chr17	46024065	46024068	-	4	12	2.22626
Gm23264	115488872	ENSMUSG00000094158.1	snRNA	chr17	66086091	66086094	+	4	36	63.8281
Gm49930	-	ENSMUSG00000117253.1	processed_pseudogene	chr17	66169846	66169849	-	4	11	8.6369
tRNA-Cys-TGY.88	-	tRNA-Cys-TGY.88	tRNA	chr17	71599305	71599308	+	4	18	37.5895
tRNA-Cys-TGY.88	-	tRNA-Cys-TGY.88	tRNA	chr17	71599326	71599329	+	4	19	40.7092
LSU-rRNA_Hsa.463	-	LSU-rRNA_Hsa.463	rRNA	chr17	83333383	83333386	-	3	13	17.641
Gm7670	665519	ENSMUSG00000082608.1	processed_pseudogene	chr18	16916925	16916928	+	4	33	25.984
Gm25845	-	ENSMUSG00000084537.1	misc_RNA	chr18	25611010	25611013	+	3	17	25.9569
Gm33948	102637039	ENSMUSG00000117473.1	lincRNA	chr18	28897732	28897735	-	4	38	49.7839
Mir1949	100316700	ENSMUSG00000088059.1	snoRNA	chr18	35554516	35554519	+	4	102	144.068
Gm49347	-	ENSMUSG00000104863.1	miRNA	chr18	35557133	35557136	+	4	128	10.8708
Csnk1a1	93687	ENSMUSG00000024576.14	protein_coding	chr18	61588671	61588674	+	2	10	0.221531
Fbxo38	107035	ENSMUSG00000042211.7	protein_coding	chr18	62512865	62512868	-	3	22	41.9104
Gm50167	-	ENSMUSG00000118131.1	TEC	chr18	67161958	67161961	-	4	25	35.4558
Malat1	72289	ENSMUSG00000092341.3	lincRNA	chr19	5795982	5795985	-	4	2547	708.396
Gm37376	-	ENSMUSG00000102349.1	TEC	chr19	5800597	5800600	-	4	244	1.61283
Snhg1	83673	ENSMUSG00000108414.1	processed_transcript	chr19	8724719	8724722	+	3	21	24.2452
Gm22744	-	ENSMUSG00000065378.1	snoRNA	chr19	8725089	8725092	+	3	28	3.8512
Snord22	100127111	ENSMUSG00000065087.1	snoRNA	chr19	8725900	8725903	+	4	83	73.0374
tRNA-Phe-TTY.45	-	tRNA-Phe-TTY.45	tRNA	chr19	12002260	12002263	+	3	7	0.788158
tRNA-Phe-TTY.45	-	tRNA-Phe-TTY.45	tRNA	chr19	12002271	12002274	+	3	22	48.1408
tRNA-Lys-AAA.20	-	tRNA-Lys-AAA.20	tRNA	chr19	12006053	12006056	+	4	25	9.96566
tRNA-Val-GTA.12	-	tRNA-Val-GTA.12	tRNA	chr19	12011965	12011968	+	4	58	14.0706
tRNA-Val-GTA.13	-	tRNA-Val-GTA.13	tRNA	chr19	12012284	12012287	+	4	170	233.799
tRNA-Cys-TGY.89	-	tRNA-Cys-TGY.89	tRNA	chr19	15552009	15552012	-	4	64	75.8862
Smc5	226026	ENSMUSG00000024943.9	protein_coding	chr19	23218002	23218005	-	4	19	17.3675
Exoc6	107371	ENSMUSG00000053799.8	protein_coding	chr19	37536970	37536973	+	4	23	27.3128
Cyp2c70	226105	ENSMUSG00000060613.10	protein_coding	chr19	40157513	40157516	+	4	82	93.9567
Snord90	100217435	ENSMUSG00000077756.1	snoRNA	chr2	37400141	37400144	-	4	15	14.0414
tRNA-Leu-CTA	-	tRNA-Leu-CTA	tRNA	chr2	37959745	37959748	+	2	18	14.8303
Gm23072	115486161	ENSMUSG00000088868.1	snoRNA	chr2	46213923	46213926	-	3	10	9.86702
Xirp2	241431	ENSMUSG00000027022.14	protein_coding	chr2	67169248	67169251	+	4	56	88.5617
Gm13649	667906	ENSMUSG00000082006.1	processed_pseudogene	chr2	77355504	77355507	+	4	27	38.4676
Olfr1126	258834	ENSMUSG00000058194.3	protein_coding	chr2	87445018	87445021	-	4	58	69.8626
Snord67	100217458	ENSMUSG00000077221.1	snoRNA	chr2	91596069	91596072	+	3	10	14.92
B230118H07Rik	68170	ENSMUSG00000027165.16	protein_coding	chr2	101661598	101661601	-	2	11	3.56213
tRNA-His-CAY_.3	-	tRNA-His-CAY_.3	tRNA	chr2	122377377	122377380	-	4	31	58.6776
tRNA-Ala-GCY_.330	-	tRNA-Ala-GCY_.330	tRNA	chr2	133978815	133978818	+	3	8	3.29197
Snord17	100313519	ENSMUSG00000077714.1	snoRNA	chr2	144266095	144266098	-	4	143	57.6304
Gm25516	115489658	ENSMUSG00000065791.1	snRNA	chr2	147849225	147849228	+	3	13	12.3597
Sdcbp2	228765	ENSMUSG00000027456.8	protein_coding	chr2	151560724	151560727	+	4	22	20.6619
Gm22773	-	ENSMUSG00000093160.1	miRNA	chr2	172825357	172825360	-	4	132	144.207
Gm25863	-	ENSMUSG00000088874.1	ribozyme	chr3	16115757	16115760	-	4	55	69.221
tRNA-Ala-GCY.2	-	tRNA-Ala-GCY.2	tRNA	chr3	19629030	19629033	+	4	15	17.3455
Gm43671	-	ENSMUSG00000106527.1	processed_pseudogene	chr3	22024374	22024377	+	4	70	101.528
Rprl2	19784	ENSMUSG00000087775.1	ribozyme	chr3	22251415	22251418	+	4	7435	708.396
Rprl2	19784	ENSMUSG00000087775.1	ribozyme	chr3	22251538	22251541	+	4	148	12.0486
Rprl2	19784	ENSMUSG00000087775.1	ribozyme	chr3	22251548	22251551	+	4	188	48.2641
Gm37537	-	ENSMUSG00000103420.1	TEC	chr3	28334052	28334055	+	4	85	119.05
tRNA-Val-GTY.2	-	tRNA-Val-GTY.2	tRNA	chr3	30601288	30601291	+	4	226	303.111
1700052H01Rik	73462	ENSMUSG00000105297.1	lincRNA	chr3	41345327	41345330	+	4	23	19.2705
Strit1	102637511	ENSMUSG00000103476.1	protein_coding	chr3	63476394	63476397	-	4	86	97.9724
Gm22009	115489854	ENSMUSG00000089417.1	scaRNA	chr3	69085294	69085297	-	4	368	27.4938
Gm37493	-	ENSMUSG00000102218.1	processed_pseudogene	chr3	86165089	86165092	-	3	17	28.6152
Gm24046	-	ENSMUSG00000065045.1	snRNA	chr3	89968118	89968121	-	4	34	7.92427
tRNA-Tyr-TAC.3	-	tRNA-Tyr-TAC.3	tRNA	chr3	91888172	91888175	-	3	14	13.7761
tRNA-Val-GTG.3	-	tRNA-Val-GTG.3	tRNA	chr3	96332737	96332740	+	4	193	219.66
tRNA-Val-GTG.3	-	tRNA-Val-GTG.3	tRNA	chr3	96332796	96332799	+	4	50	81.9026
tRNA-Asn-AAC.8	-	tRNA-Asn-AAC.8	tRNA	chr3	96334629	96334632	-	4	176	260.461
tRNA-Asn-AAC.8	-	tRNA-Asn-AAC.8	tRNA	chr3	96334652	96334655	-	4	247	37.3444
tRNA-Gln-CAG.4	-	tRNA-Gln-CAG.4	tRNA	chr3	96341170	96341173	-	4	28	34.7017
tRNA-Gln-CAG.5	-	tRNA-Gln-CAG.5	tRNA	chr3	96399073	96399076	-	4	52	116.326
tRNA-His-CAY_.5	-	tRNA-His-CAY_.5	tRNA	chr3	96410104	96410107	+	3	15	9.59869
tRNA-His-CAY_.5	-	tRNA-His-CAY_.5	tRNA	chr3	96410124	96410127	+	3	15	19.2464
tRNA-His-CAY_.9	-	tRNA-His-CAY_.9	tRNA	chr3	96463986	96463989	-	4	49	57.7327
tRNA-Lys-AAG.30	-	tRNA-Lys-AAG.30	tRNA	chr3	96499565	96499568	-	4	155	68.0744
tRNA-Gly-GGA.18	-	tRNA-Gly-GGA.18	tRNA	chr3	96501060	96501063	-	4	62	0.546182
tRNA-Gln-CAG.7	-	tRNA-Gln-CAG.7	tRNA	chr3	97681456	97681459	+	4	48	86.788
tRNA-Arg-AGA.7	-	tRNA-Arg-AGA.7	tRNA	chr3	122292962	122292965	-	4	21	41.3683
Gm567	229861	ENSMUSG00000104610.1	lincRNA	chr3	137287514	137287517	-	4	19	30.6554
Gipc2	54120	ENSMUSG00000039131.15	protein_coding	chr3	152137350	152137353	-	3	15	15.4645
tRNA-Ser-TCY.4	-	tRNA-Ser-TCY.4	tRNA	chr4	10874088	10874091	+	3	18	26.8964
tRNA-Ser-TCY.4	-	tRNA-Ser-TCY.4	tRNA	chr4	10874129	10874132	+	2	21	36.2605
tRNA-Ala-GCY_.572	-	tRNA-Ala-GCY_.572	tRNA	chr4	13845501	13845504	+	4	43	55.8062
Gm12374	102636890	ENSMUSG00000086026.1	lincRNA	chr4	37261492	37261495	+	4	20	35.3116
Gm24573	-	ENSMUSG00000093240.1	rRNA	chr4	48762962	48762965	-	4	25	24.5925
5S.210	-	5S.210	rRNA	chr4	55747213	55747216	+	4	288	214.562
Mir692-2	735288	ENSMUSG00000094403.1	miRNA	chr4	125504642	125504645	+	4	14	11.7336
Snord85	100217460	ENSMUSG00000065196.1	snoRNA	chr4	130749632	130749635	+	4	24	12.7584
Snora44	100217418	ENSMUSG00000064604.1	snoRNA	chr4	132310012	132310015	+	4	83	5.80942
Snhg3	399101	ENSMUSG00000085241.7	processed_transcript	chr4	132352833	132352836	-	4	255	10.4683
Usp48	170707	ENSMUSG00000043411.15	protein_coding	chr4	137616946	137616949	+	4	13	0.232804
Epha2	13836	ENSMUSG00000006445.3	protein_coding	chr4	141325234	141325237	+	4	28	24.9439
Gm13230	-	ENSMUSG00000082082.1	transcribed_unprocessed_pseudogene	chr4	145441307	145441310	+	4	15	3.55819
Gm24525	115490314	ENSMUSG00000064851.1	snRNA	chr5	7177826	7177829	-	2	9	12.2162
Cenpa	12615	ENSMUSG00000029177.9	protein_coding	chr5	30671958	30671961	+	3	11	1.71697
Gm43020	-	ENSMUSG00000104846.1	lincRNA	chr5	43315816	43315819	+	3	19	17.0554
Gm22618	115490223	ENSMUSG00000095857.1	snRNA	chr5	50290482	50290485	-	4	19	21.1163
Ube2k	53323	ENSMUSG00000029203.16	protein_coding	chr5	65569356	65569359	+	4	20	15.2002
Gm23712	115490327	ENSMUSG00000095112.1	snRNA	chr5	72418790	72418793	-	3	19	15.634
Gm26387	115490267	ENSMUSG00000077426.1	snoRNA	chr5	107907357	107907360	+	4	34	3.50441
Mtf2	17765	ENSMUSG00000029267.17	protein_coding	chr5	108071687	108071690	+	4	18	12.0384
Gm18555	100417355	ENSMUSG00000105303.1	processed_pseudogene	chr5	109468752	109468755	+	3	6	2.90311
Gm22583	115490221	ENSMUSG00000096238.1	snRNA	chr5	110757123	110757126	+	2	8	3.34613
Gm22056	115490238	ENSMUSG00000065320.1	snRNA	chr5	113928808	113928813	-	4	24	13.006
5S.280	-	5S.280	rRNA	chr5	119297243	119297246	+	3	9	12.2623
AI480526	100675	ENSMUSG00000090086.7	lincRNA	chr5	123140730	123140733	-	4	16	14.8386
tRNA-Asp-GAY.15	-	tRNA-Asp-GAY.15	tRNA	chr5	125409093	125409096	-	4	26	28.6175
tRNA-Ala-GCG.57	-	tRNA-Ala-GCG.57	tRNA	chr5	125409506	125409509	+	4	67	114.03
Gm26285	115490222	ENSMUSG00000095016.1	snRNA	chr5	139443648	139443651	+	4	15	3.0671
Rny3	19874	ENSMUSG00000064945.1	misc_RNA	chr6	47739941	47739944	-	4	36	54.8932
LSU-rRNA_Hsa.167	-	LSU-rRNA_Hsa.167	rRNA	chr6	49236563	49236566	-	4	1650	4.70709
Rprl1	19783	ENSMUSG00000088675.1	ribozyme	chr6	69327107	69327111	-	4	301	198.937
Tia1	21841	ENSMUSG00000071337.11	protein_coding	chr6	86403910	86403913	+	3	8	2.94372
Parp11	101187	ENSMUSG00000037997.12	protein_coding	chr6	127441972	127441975	-	3	13	10.2586
Gm44267	-	ENSMUSG00000108178.1	TEC	chr6	139102587	139102590	+	4	38	53.245
Slco1a6	28254	ENSMUSG00000079262.3	protein_coding	chr6	142193969	142193972	+	4	113	125.078
Mir290a	100049710	ENSMUSG00000077815.1	miRNA	chr7	3218636	3218639	+	4	22	17.5372
Gm44921	-	ENSMUSG00000108758.1	processed_pseudogene	chr7	3571464	3571467	-	4	13	10.1719
tRNA-Lys-AAG.65	-	tRNA-Lys-AAG.65	tRNA	chr7	4131909	4131912	+	4	15	11.3333
Leng8	232798	ENSMUSG00000035545.13	protein_coding	chr7	4147341	4147344	+	4	41	16.3446
Gm18190	100416683	ENSMUSG00000098900.2	transcribed_unprocessed_pseudogene	chr7	7277898	7277901	-	4	13	11.1866
Rps19	20085	ENSMUSG00000040952.16	protein_coding	chr7	24884628	24884631	+	3	11	4.62406
tRNA-Thr-ACY.6	-	tRNA-Thr-ACY.6	tRNA	chr7	35234784	35234787	-	4	27	29.1626
tRNA-Thr-ACY.6	-	tRNA-Thr-ACY.6	tRNA	chr7	35234816	35234819	-	4	93	177.41
Gm27437	-	ENSMUSG00000098777.1	miRNA	chr7	39438236	39438239	-	4	335	230.293
Gm29293	102636029	ENSMUSG00000099768.1	unprocessed_pseudogene	chr7	40957453	40957456	+	4	13	11.4419
LSU-rRNA_Hsa.197	-	LSU-rRNA_Hsa.197	rRNA	chr7	50388191	50388194	+	4	31	58.2551
tRNA-Arg-CGA_	-	tRNA-Arg-CGA_	tRNA	chr7	79466475	79466478	+	4	353	348.547
Cpeb1	12877	ENSMUSG00000025586.17	protein_coding	chr7	81375511	81375514	-	3	15	25.3749
Ccdc90b	66365	ENSMUSG00000030613.13	protein_coding	chr7	92571508	92571515	+	4	34	13.3703
tRNA-Pro-CCY.11	-	tRNA-Pro-CCY.11	tRNA	chr7	98815690	98815693	-	2	11	18.6803
tRNA-Ala-GCY_.1140	-	tRNA-Ala-GCY_.1140	tRNA	chr7	99397060	99397063	-	4	101	113.031
Snord15a	449630	ENSMUSG00000065822.1	snoRNA	chr7	99482892	99482895	-	4	53	7.80009
5S.376	-	5S.376	rRNA	chr7	99497743	99497746	+	2	9	3.81606
Folr2	14276	ENSMUSG00000032725.10	protein_coding	chr7	101844811	101844814	-	4	19	32.7384
Snora23	100379145	ENSMUSG00000064451.1	snoRNA	chr7	110046417	110046420	+	4	132	101.038
LSU-rRNA_Hsa.202	-	LSU-rRNA_Hsa.202	rRNA	chr7	110059777	110059780	-	2	11	3.36389
Gm36849	102640891	ENSMUSG00000109981.1	lincRNA	chr7	136355176	136355179	-	3	10	2.17705
Rprl3	19785	ENSMUSG00000088025.1	ribozyme	chr8	3808130	3808133	-	4	23	34.6088
Gm7389	664888	ENSMUSG00000097657.2	processed_pseudogene	chr8	3994335	3994338	-	4	55	69.5869
tRNA-Leu-CTG.11	-	tRNA-Leu-CTG.11	tRNA	chr8	38209968	38209971	+	4	20	17.8264
Zfp42	22702	ENSMUSG00000051176.6	protein_coding	chr8	43301258	43301261	-	4	14	8.01122
Zfp42	22702	ENSMUSG00000051176.6	protein_coding	chr8	43303478	43303481	-	4	20	10.7384
Gm37972	-	ENSMUSG00000102378.1	TEC	chr8	44211518	44211521	-	4	9	1.10101
Gm22044	115487001	ENSMUSG00000064926.1	snRNA	chr8	79014440	79014443	-	2	13	17.3283
tRNA-Leu-CTG.12	-	tRNA-Leu-CTG.12	tRNA	chr8	94703667	94703670	+	3	34	26.5242
tRNA-Leu-CTG.12	-	tRNA-Leu-CTG.12	tRNA	chr8	94703697	94703700	+	4	30	62.8542
tRNA-Gly-GGY.29	-	tRNA-Gly-GGY.29	tRNA	chr8	110631316	110631319	-	2	12	12.5007
5S.479	-	5S.479	rRNA	chr8	123584618	123584621	-	2	10	18.01
Pde4a	18577	ENSMUSG00000032177.17	protein_coding	chr9	21180317	21180320	+	3	10	18.4557
Epor	13857	ENSMUSG00000006235.6	protein_coding	chr9	21964721	21964724	-	4	17	20.4857
Gm48348	-	ENSMUSG00000111619.1	processed_pseudogene	chr9	36068835	36068838	+	4	59	43.8737
Gm48348	-	ENSMUSG00000111619.1	processed_pseudogene	chr9	36089662	36089665	-	2	6	3.38617
tRNA-Gln-CAG.15	-	tRNA-Gln-CAG.15	tRNA	chr9	64738101	64738104	+	4	44	71.0195
Bcl2l10	12049	ENSMUSG00000032191.6	protein_coding	chr9	75349100	75349103	+	4	22	33.7016
Snap91	20616	ENSMUSG00000033419.16	protein_coding	chr9	86912263	86912266	+	4	58	34.543
tRNA-Lys-AAG.97	-	tRNA-Lys-AAG.97	tRNA	chr9	90126561	90126564	-	4	71	57.32
tRNA-Glu-GAG_.22	-	tRNA-Glu-GAG_.22	tRNA	chr9	104408718	104408721	-	3	17	3.36373
Rpsa	16785	ENSMUSG00000032518.6	protein_coding	chr9	120128859	120128862	+	4	206	144.487
mt-Tm	-	ENSMUSG00000064344.1	Mt_tRNA	chrM	3875	3878	+	4	63	33.1106
mt-Tp	-	ENSMUSG00000064372.1	Mt_tRNA	chrM	15413	15416	-	4	79	24.5996
tRNA-Ala-GCA.419	-	tRNA-Ala-GCA.419	tRNA	chrX	23825125	23825128	+	4	48	59.823
tRNA-Arg-AGG.7	-	tRNA-Arg-AGG.7	tRNA	chrX	32445600	32445603	+	4	111	74.4828
SSU-rRNA_Hsa.29	-	SSU-rRNA_Hsa.29	rRNA	chrX	76129104	76129107	-	2	11	1.37387
tRNA-Lys-AAG.106	-	tRNA-Lys-AAG.106	tRNA	chrX	136195771	136195774	-	3	17	1.81417
tRNA-Ala-GCA.444	-	tRNA-Ala-GCA.444	tRNA	chrX	136590399	136590402	+	2	5	1.46853
tRNA-Val-GTA.8	-	tRNA-Val-GTA.8	tRNA	chrX	160766128	160766131	+	4	48	85.6531
Tceanc	245695	ENSMUSG00000051224.13	protein_coding	chrX	166502194	166502197	-	3	9	2.62297
Gm15726	-	ENSMUSG00000087263.1	antisense	chrX	169985344	169985347	+	4	17	2.67893
Gm37318	-	ENSMUSG00000104321.1	unprocessed_pseudogene	chrY	25865524	25865527	+	3	10	15.6078
Gm29445	-	ENSMUSG00000101802.1	lincRNA	chrY	45065345	45065348	-	4	15	17.0203
Gm28300	105247288	ENSMUSG00000099619.6	lincRNA	chrY	90633521	90633524	+	4	24	21.7537
Mid1-ps1	107988026	ENSMUSG00000095134.2	unprocessed_pseudogene	chrY	90718662	90718665	+	4	28	15.3329
Mid1-ps1	107988026	ENSMUSG00000095134.2	unprocessed_pseudogene	chrY	90720814	90720817	+	4	26	20.0238
Mid1-ps1	107988026	ENSMUSG00000095134.2	unprocessed_pseudogene	chrY	90721395	90721398	+	4	51	49.3686
Mid1-ps1	107988026	ENSMUSG00000095134.2	unprocessed_pseudogene	chrY	90723316	90723319	+	4	34	28.2174
Mid1-ps1	107988026	ENSMUSG00000095134.2	unprocessed_pseudogene	chrY	90724949	90724952	+	3	21	15.8188
Mid1-ps1	107988026	ENSMUSG00000095134.2	unprocessed_pseudogene	chrY	90725811	90725814	+	4	122	52.5446
Mid1-ps1	107988026	ENSMUSG00000095134.2	unprocessed_pseudogene	chrY	90728552	90728555	+	4	260	12.0367
Mid1-ps1	107988026	ENSMUSG00000095134.2	unprocessed_pseudogene	chrY	90728584	90728587	+	4	344	59.478
Mid1-ps1	107988026	ENSMUSG00000095134.2	unprocessed_pseudogene	chrY	90731056	90731059	+	4	67	15.4534
Mid1-ps1	107988026	ENSMUSG00000095134.2	unprocessed_pseudogene	chrY	90733036	90733039	+	4	77	26.6752
Gm47283	-	ENSMUSG00000096768.8	lincRNA	chrY	90796110	90796113	+	4	21	4.6063
Gm47283	-	ENSMUSG00000096768.8	lincRNA	chrY	90798339	90798342	+	3	20	14.8644
Gm47283	-	ENSMUSG00000096768.8	lincRNA	chrY	90798740	90798743	+	4	63	20.501
Gm47283	-	ENSMUSG00000096768.8	lincRNA	chrY	90801886	90801889	+	4	151	6.09925
Gm47283	-	ENSMUSG00000096768.8	lincRNA	chrY	90802923	90802926	+	4	26	13.281
Gm47283	-	ENSMUSG00000096768.8	lincRNA	chrY	90803702	90803705	+	4	134	17.4964
Gm47283	-	ENSMUSG00000096768.8	lincRNA	chrY	90806508	90806511	+	4	31	50.3753
Gm47283	-	ENSMUSG00000096768.8	lincRNA	chrY	90810791	90810794	+	4	78	27.6519
