# Supplementary material for: Composition and RNA binding specificity of metazoan RNase MRP
Source: Nucleic Acids Res. 2025 Aug 27;53(16):gkaf829. doi: 10.1093/nar/gkaf829 (PMC12390755; doi:10.1093/nar/gkaf829)
Supplement: gkaf829_Supplemental_Files [file gkaf829_supplemental_files.zip › SupplementaryTableS2.xlsx]

## Sheet: Sheet1
Supplementary Table S2. Primers and oligonucleotide probes used in this study.
	Primer/probe name	Sequence
qPCR primers	ACTIN-F	CACCATTGGCAATGAGCGGTTC
	ACTIN-R	AGGTCTTTGCGGATGTCCACGT
	RPPH1-F	CGGAGGGAAGCTCATCAGTG
	RPPH1-R	CAGACCTTCCCAAGGGACAT
	RMRP-F	GGCTACACACTGAGGACTCT
	RMRP-R	TGCGTAACTAGAGGGAGCTG
	ITS1_2_F	GCCTCCCCGTGGTGTGAAACCTT
	ITS1_2_R	ACGAGGTCGATTTGGCGAGGGC
	mActin-F	CATTGCTGACAGGATGCAGAAGG
	mActin-R	TGCTGGAAGGTGGACAGTGAGG
	mRmrp-F	CACGCGCGTAGACTTCCCCC
	mRmrp-R	GCCTGCGTCACTATGTGAGCTGAC
	mRpph1-F	AGTGGGCGGAGGAAGCTCATC
	mRpph1-R	GGAACTCACCTCCCCGCTCGG
FISH probes	RMRP-cy5	/5Cy5/AGCCGCGCTGAGAATGAGCCCCGTGT
	RPPH1-cy3-1	/5Cy3/GGAGAGTAGTCTGAATTGGGTTATGAGG
	RPPH1-cy3-2	/5Cy3/GCTGGCCGTGAGTCTGTTCCAAGCTCC
	ITS1-cy3	/5Cy3/TACGAGGTCGATTTGGCGAGGGCGCT
Probes for Northern blotting	ITS1_3’	AGGTCGATTTGGCGAGGGCGCTCCCGACGAC
	ITS1_mid	AGGGGTCTTTAAACCTCCGCGCCGGAACGCGCTAGGTAC
	ITS1_5’	CCTCGCCCTCCGGGCTCCGTTAATGATC
	ITS2	CTGCGAGGGAACCCCCAGCCGCGCA
	5'ETS	GCGAGGACGGGCCCGGCGCCCCGCAAGCGA
	mITS1_3’	CGGGTGTGAGCGAACTCACGGGTGCTGACGA
siRNA sequences	siC18ORF21-1	GGACUGCAAACCCAAAUCA
	siC18ORF21-2	ACAGAACAGUGAAACAUCA
	siC18ORF21-3	GAAGAGCAAUCCUGCCACU
	siC18ORF21-4	UGACAUGUCUGGCUCGAAA
